# Supplementary material for: A New Functional Screening Platform Identifies Colistin Sulfate as an Enhancer of Natural Killer Cell Cytotoxicity
Source: Cancers (Basel). 2022 Jun 8;14(12):2832. doi: 10.3390/cancers14122832 (PMC9221353; doi:10.3390/cancers14122832)
Supplement: Supplementary file 1 [file cancers-14-02832-s001.zip]

Archive with 1 entries (1 files):
- cancers-1767069-supplementary.pdf
